# Supplementary material for: Mitotic DNA synthesis in response to replication stress requires the sequential action of DNA polymerases zeta and delta in human cells
Source: Nat Commun. 2023 Feb 9;14:706. doi: 10.1038/s41467-023-35992-5 (PMC9911744; doi:10.1038/s41467-023-35992-5)
Supplement: Supplementary file 4 — Source Data [file 41467_2023_35992_MOESM4_ESM.zip]

Archive with 2 entries (2 files):
- Source data for stats.xlsx
- Source data for western blots.pdf
