# Supplementary material for: Mitotic DNA synthesis in response to replication stress requires the sequential action of DNA polymerases zeta and delta in human cells
Source: Nat Commun. 2023 Feb 9;14:706. doi: 10.1038/s41467-023-35992-5 (PMC9911744; doi:10.1038/s41467-023-35992-5)
Supplement: Supplementary file 4 — Source Data [file 41467_2023_35992_MOESM4_ESM.zip › Source data for stats.xlsx]

## Sheet: Fig1g
-5-Ph-IAA			+5-Ph+IAA
0	1	4	14	1	0
0	0	0	1	8	2
2	2	8	0	1	0
15	23	23	0	0	0
66	6	5	3	0	5
0	54	0	6	0	8
20	3	6	0	0	43
9	8	95	1	3	5
5	12	44	0	0	0
71	8	0	1	5	0
46	0	0	0	0	4
0	10	7	2	0	10
20	3	69	0	6	6
51	0	3	0	35	0
7	40	51	4	0	8
12	8	1	0	0	1
16	81	17	7	1	1
2	6	9	0	2	0
19	11	23	0	0	1
0	6	15	7	3	3
3	0	2	9	5	10
5	36	34	40	4	1
65	0	1	2	0	0
15	12	0	1	5	8
0	16	15	1	7	6
1	0	0	0	6	0
21	0	7	0	8	1
2	3	24	7	0	15
1	27	12	0	1	2
7	11	7	0	2	0
14	31	9	1	0	0
45	5	37	0	2	0
8	6	9	0	3	13
4	25	30	0	0	1
0	80	8	0	2	0
56	0	14	3	5	0
0	5	3	4	8	0
14	28	86	5	6	0
41	0	7	0	0	2
78	52	0	0	2	0

## Sheet: Fig1k
si Con			si REV3			si REV1
2	10	25	0	3	5	2	1	0
10	23	27	0	2	1	0	1	0
0	1	0	4	11	2	8	7	2
40	0	3	5	1	1	0	19	3
16	3	0	0	1	0	3	2	2
13	58	0	0	0	12	0	2	0
5	41	10	0	0	2	0	0	5
7	4	64	1	10	1	0	0	0
0	1	3	0	0	2	0	0	2
10	0	5	0	1	2	0	1	7
3	5	5	12	0	3	2	0	0
0	9	0	0	2	0	10	2	0
9	6	9	2	3	0	0	0	0
45	0	12	0	5	0	6	3	9
0	9	15	0	4	9	1	2	11
8	12	16	1	0	1	3	11	0
0	8	23	1	0	1	2	0	4
5	0	0	0	0	2	1	0	0
42	2	25	2	15	1	0	0	1
0	7	44	3	0	2	1	12	0
16	8	0	0	7	10	0	1	4
0	9	0	7	0	0	0	1	0
4	6	0	3	0	2	1	2	5
1	7	0	5	0	2	0	2	1
10	17	1	3	4	6	1	0	0
12	8	1	1	0	1	0	0	20
8	9	2	4	0	1	0	0	2
0	15	33	3	3	0	1	3	1
10	0	23	0	10	0	0	6	1
8	0	2	0	0	0	0	6	2
2	83	1	0	1		2	2	0
9	3	1	0	0		0	1	3
1	1	1	2	1		7	1	0
3	1	2	1	0		0	0	15
3	0	2	0	0		3	0	0
24	34	11	0			2	2	0
4	0	1	0			0	0	0
15	32	5	0			3	1	2
6	0	1	2			0	5	1
3	0	8	1			6	0	0
19	44	8	0			0	3
0	0	5	1			3	0
3	37	0	4			1	5
0	0	76	7			6	0
3	21	0	0			0	0
60	3		3			0
1	21		0
13	2		3
9			6
39			4
16			5
0			2
1			7
0			5
7			0
17			0

## Sheet: Fig2f
si Con			si PCNA 3'UTR
0	0	5	4	0	1
12	30	40	2	0	2
5	6	0	5	0	5
0	8	65	0	0	4
0	6	32	2	4	13
55	2	0	5	2	1
76	34	1	4	6	3
0	0	35	26	10	28
24	12	0	4	15	3
10	35	0	5	2	1
0	9	54	0	1	0
0	0	0	10	13	0
8	9	47	1	0	0
0	83	2	0	1	0
56	34	69	1	0	15
8	0	8	0	0	1
0	0	55	3	5	11
90	52	0	0	0	1
0	0	11	7	1	12
12	1	6	0	3	4
11	0	0	5	0	0
67	8	0	0	1	4
8	19	0	8	21	13
64	44	69	3	5	4
18	5	0	6	4	5
47	45	34	4	8	0
3	0	90	4	9	2
25	63	0	12	0	1
0	0	0	0	0	0
0	65	0	0	1	12

## Sheet: Fig2j
siCon			siUBC9
54	1	8	3	2	10
5	4	44	2	78	2
15	6	65	3	8	7
35	5	89	0	87	0
41	8	43	56	2	0
0	33	0	7	45	4
0	5	15	18	5	2
36	7	0	6	44	5
2	35	32	1	3	7
33	0	0	43	0	0
68	20	21	10	56	90
1	0	29	10	7	7
88	2	2	15	7	25
5	0	6	85	25	76
6	34	35	13	54	6
17	0	3	38	54	90
2	0	49	13	7	3
1	58	7	25	60	10
11	56	65	2	1	5
14	0	50	18	5	7
5	69	5	49	2	19
17	0	84	3	9	2
3	25	0	6	8	0
15	2	35	7	0	50
6	90	0	9	40	0
3	0	11	16	3	1
0	65	0	12	0	12
20	6	78	45	7	18
13	52	1	17	8	9
22	10	11	10	1	2

## Sheet: Fig3c
siRAD18 UbiPCNA			Ubi-PCNA	PCNA	Ubi-PCNA/PCNA		sicon-A	sicon+A	siRAD18+A	sicdt2+A	sicdt2+rad18+A
	rep1	sicon-A	6172.87	13957.5	0.442263		0.442263	0.817522	0.360576	1.24131	0.344739
		sicon+A	11617.6	14210.7	0.817522		0.435694	0.681708	0.35427	1.37094	0.36422		0.0193988	0.00268078	0.00485314	0.000902242
		sicdt2+A	13180.8	10618.5	1.24131		0.449006	0.832853	0.266165	1.15246	0.254371
		siRAD18+A	3153.73	8746.37	0.360576
		sicdt2+rad18+A	3684.58	10688	0.344739
													p
	rep2	sicon-A	7425.66	17043.3	0.435694		1	1.8485	0.815297	2.80671	0.779488
		sicon+A	12946	18990.5	0.681708		1	1.56465	0.813116	3.14657	0.835952		0.0156483	0.00143661	0.00967385	0.00173897
		siRAD18+A	5002.44	14120.4	0.35427		1	1.85488	0.592787	2.5667	0.566521
		sicdt2+A	24975.5	18217.8	1.37094
		sicdt2+rad18+A	5912.82	16234.2	0.36422								*	**	**	**
	rep3	sicon-A	5844	13015.4	0.449006		1	1	1
		sicon+A	16739.4	20098.8	0.832853		1.8485	1.56465	1.85488
		siRAD18+A	3149.74	11833.8	0.266165		0.815297	0.813116	0.592787
		sicdt2+A	19968	17326.4	1.15246		2.80671	3.14657	2.5667
		sicdt2+rad18+A	4692.02	18445.6	0.254371		0.779488	0.835952	0.566521

## Sheet: Fig3f
siCon			siRAD18			siCdt2			siCdt2+siRAD18
1	5	2	1	0	2	59	14	100	0	2	6
10	0	3	1	10	20	54	49	0	3	0	7
15	25	87	11	9	6	102	152	35	4	0	8
3	8	2	1	8	1	4	0	0	8	0	0
14	4	41	3	0	4	12	20	11	6	8	0
28	24	2	0	0	2	31	7	2	0	14	9
62	68	3	15	9	1	0	23	52	0	5	0
3	0	45	5	1	3	114	22	0	14	3	6
24	18	58	10	50	14	28	0	11	1	0	4
80	20	0	4	3	5	0	160	0	4	5	0
0	16	2	2	0	11	2	69	150	0	2	5
89	78	0	0	0	3	18	0	43	30	5	0
8	80	89	2	8	5	7	31	25	0	8	0
11	3	1	0	17	6	57	80	78	15	10	1
1	20	7	0	5	2	157	3	1	52	55	2
81	14	77	25	14	9	0	47	64	6	15	0
3	8	17	0	0	8	65	1	89	1	5	2
30	0	65	0	0	0	0	52	0	13	0	89
0	9	5	10	0	25	127	19	21	6	2	4
13	11	32	0	2	83	20	10	43	14	2	8
0	4	9	0	0	0	10	148	159	8	7	0
98	0	1	1	0	0	1	0	10	20	48	3
10	12	22	6	21	18	0	15	20	7	4	2
3	29	1	9	3	2	17	0	5	0	5	0
2	0	0	7	0	9	120	35	12	5		11
12	96	100	8	15	5	8	28	5	10	30	0
44	1	0	10	0	2	41	2	38	3	0	5
1	1	1	0	0	4	20	97	21	0	5	4
0	0	15	14	9	8	9	11	8	1		8
8	24	2	1	8	0	19	11	168	2	2	1
12	0	36	6	3	5	48	91	7
0	10	2	33	8	0	13	7	8
36	0	3	6	13	3	10	63	48
30	5	84	6	10	1	43	15	18
0	41	1	0	6	9	16	27	33

## Sheet: Fig4c
siCon			siREV3			-5-Ph-IAA			+5-Ph+IAA
0	1	2	0	2	0	2	4	1	2	10	1
0	0	1	1	1	2	4	0	0	1	3	2
0	0	0	0	1	0	1	2	0	3	3	6
1	2	2	4	2	0	3	0	0	1	3	2
1	0	0	2	3	1	0	2	0	3	3	5
1	1	1	1	1	0	0	0	2	5	9	2
1	0	0	1	0	1	2	1	0	2	3	5
0	0	1	0	1	0	1	1	1	5	2	3
1	1	3	1	3	1	2	0	4	0	8	0
0	0	0	1	0	0	0	1	1	7	6	2
5	1	0	3	1	2	3	1	2	0	2	1
1	0	1	2	0	3	0	3	0	8	2	4
1	3	0	2	4	5	0	0	0	8	4	2
0	0	0	5	0	1	1	5	3	2	3	4
4	1	0	0	0	0	6	0	0	1	3	19
1	0	0	0	3	0	3	0	0	0	5	2
4	2	1	1	0	3	0	0	1	0	8	1
3	0	0	0	6	1	2	2	1	3	1	2
4	3	2	2	0	2	1	0	2	3	0	5
0	0	0	4	2	2	2	1	1	4	1	0
2	0	1	5	0	1	0	0	0	15	5	6
0	0	1	0	2	1	0	2	4	4	1	2
0	2	2	0	1	0	2	0	0	3	3	0
0	0	0	1	0	1	0	0	0	2	0	0
0	1	0	0	1	0	0	0	0	2	17	2
0	0	0	1	2	3	0	0	0	9	1	0
0	4	1	0	1	0	2	1	0	1	8	1
1	0	1	3	2	1	0	0	2	2	8	2
0	1	1	2	1	0	2	1	0	5	1	10
0	0	1	3	2	5	4	0	3	3	3	2
0	0	0	0	2	1	1	1	0	2	8	0
2	0	1	0	3	0	0	0	1	0	3	4
0	2	1	5	4	1	0	2	0	1	2	4
1	0	2	3	0	0	0	0	1	0	2	2
0	1	0	0	1	4	1	3	0	12	0	3
0	0	1	1	0	4	0	0	2	0	6	1
0	3	0	2	1	2	0	4	0	8	0	9
1	0	1	0	0	1	2	0	3	10	3	0
0	0	4	3	4	0	1	1	0	4	13	1
3	2	1	2	0	1	1	0	1	1	3	2
2	0	0	1	1	3	1	2	0		5	1
3	1	0	0	0	0	2	0	2		6	6
4	0	0	1	3	0	1	2	0		3	0
0	1	0	3	2	1	1	0	0		18
3	0	1	3	1	0	0	0	1
3	1	3	1	3	1	0	4	0
0	0	0	2	1	0	0	0	1
1	2	0	3	2	3	0	1	0
0	0	1	0	0	0	3	0	1
0	0	0	1	1	0	0	0	0

## Sheet: Fig4e
siCon			siREV3			-5-Ph-IAA			+5-Ph+IAA
1	2	1	4	3	8	1	3	0	1	2	1
0	1	1	0	0	2	1	0	0	0	1	2
0	2	2	1	3	0	0	3	0	0	0	1
0	1	0	7	0	1	0	1	0	3	1	0
0	0	2	0	6	2	2	0	2	0	0	1
1	2	1	0	0	0	2	0	0	2	0	0
2	0	1	2	0	0	1	2	3	0	0	1
0	3	2	0	2	2	1	1	1	0	0	0
0	2	0	2	0	0	0	2	1	1	2	6
0	0	0	0	5	2	2	1	1	0	1	0
3	0	2	3	0	3	0	1	2	1	3	2
1	0	0	1	0	0	2	0	1	2	3	0
0	0	2	0	2	2	3	2	0	0	1	3
0	3	0	1	3	0	2	0	0	2	2	0
3	0	3	0	1	3	1	0	0	0	2	0
0	1	0	3	3	0	1	0	2	0	0	2
3	0	1	2	2	0	2	0	0	2	0	3
0	0	0	4	1	5	0	2	1	1	0	0
1	1	2	0	2	2	0	0	0	0	1	1
0	2	0	2	0	0	0	0	2	0	3	0
1	0	2	0	2	4	0	1	3	3	0	2
0	1	2	0	3	0	1	2	0	1	3	1
0	0	1	2	0	2	0	0	1	2	1	3
2	0	1	1	2	0	0	2	2	1	1	0
0	2	1	0	2	2	0	1	0	0	1	1
1	0	1	0	0	0	2	2	1	0	1	0
0	1	0	3	0	3	0	0	0	0	0	0
1	2	1	0	2	2	1	2	2	0	0	0
1	0	1	2	0	0	0	0	0	1	2	0
2	2	2	0	2	4	0	1	1	2	0	1
0	2	1	0	0	2	0	0	2	0	2	1
1	0	0	3	0	3	2	2	3	1	0	2
0	1	1	2	3	0	1	0	0	2	1	1
1	0	0	0	0	2	0	0	0	0	0	0
2	0	1	0	0	0	2	0	0	1	2	1
1	2	0	0	2	4	0	0	0	2	0	0
0	0	1	1	8	2	3	1	1	0	0	1
3	0	0	0	0	0	0	2	0	3	1	2
0	1	0	2	0	0	2	0	0	0	1	1
0	0	1	4	5	1	0	1	0	0	1	0
0	1	1	0	1	3	2	0	2	1	2	1
2	0	1	3	3	1	0	2	0	0	5	2
1	1	1	0	0	3	1	0	0	1	0	0
0	0	0	3	1	0	1	0	1	2	2	1
1	1	1	0	2	2	0	2	2	2	0	0
3	0	0	0	3	3	0	0	0	1	1	0
0	1	1	0	0	1	0	1	2	1	1	1
0	0	3	2	4	2	2	0	1	1	0	2
0	1	1	0	0	3	1	1	0	0	0	1
0	2	0	3	1	0	1	0	0	0	0	0

## Sheet: Fig4i
siCon			siRAD18			siCon			siRAD18
1	1	0	0	2	1	0	0	0	0	0	0
0	0	1	0	1	0	0	0	1	1	0	1
3	0	0	1	0	1	1	1	0	0	1	0
0	3	2	0	1	0	0	0	0	2	0	1
0	0	0	1	2	5	0	2	1	0	0	0
1	0	0	0	1	0	1	0	0	0	0	1
4	0	1	2	2	1	0	1	0	1	0	0
0	0	1	2	1	0	1	0	0	0	1	1
1	2	0	3	2	3	1	0	1	1	0	0
0	0	0	0	0	0	1	1	0	0	1	1
0	0	0	1	1	1	0	0	1	0	0	0
1	0	0	0	0	0	0	0	0	0	0	0
0	1	0	1	3	0	0	1	0	1	1	0
0	0	0	3	2	1	0	0	1	0	0	2
0	1	0	0	0	0	0	1	1	0	0	0
0	0	1	0	3	0	0	0	1	0	2	1
2	1	2	1	0	3	1	1	1	1	1	0
0	0	0	3	2	0	0	0	0	0	0	0
1	2	0	0	1	1	1	1	1	1	0	0
0	0	1	0	3	0	0	0	0	0	1	0
0	0	0	1	0	1	0	1	1	0	1	1
0	1	2	4	0	0	0	0	1	0	1	0
0	2	0	0	1	3	0	1	0	0	0	1
0	0	0	1	0	0	0	0	0	1	1	0
0	0	1	2	1	2	0	1	1	0	1	1
0	0	0	0	0	1	1	0	1	0	1	1
0	0	0	3	3	0	0	1	0	0	0	2
1	2	1	2	0	1	1	0	0	1	1	0
0	0	4	1	1	0	1	0	0	0	0	0
1	1	0	2	1	0	0	1	0	1	0	0
PICH						RPA

## Sheet: Fig5b
qRT PCR siREV1 siREV3 siPOLD3 chromatin binding
siCon	siREV3	siREV1	siPOLD3
1.05337	0.574917	1.36217	1.01274
1.08214	0.502021	1.12991	1.1348
1.06775	0.538469	1.24604	1.07377		1.06775	0.538469	1.24604	1.07377
					0.932246	0.507838	1.23531	0.990551
0.902087	0.512657	1.04164	1.01663		1.0063	0.531515	1.19171	0.961116
0.962404	0.503019	1.42898	0.964472		P	0.000292464
0.932246	0.507838	1.23531	0.990551				0.0315735	0.907744
0.935187	0.516203	1.2919	0.89441		0.000292464	0.00641318	0.907744
1.07741	0.546827	1.09153	1.02782
1.0063	0.531515	1.19171	0.961116

[truncated: 28 more sheets: Fig5g, Fig6e, Fig6g, Fig6i, Fig 7d, Fig 7e, Fig 7g, Fig 7h, Fig S2b, Fig S2e, Fig S2g, Fig S2i, Fig S3b, Fig S3d, Fig S4c, Fig S4e, Fig S5d, Fig S6c, Fig S6e, Fig S6g …]
